# Supplementary material for: The Effects of a Blend of Essential Oils in the Milk of Suckling Calves on Performance, Immune and Antioxidant Systems, and Intestinal Microbiota
Source: Animals (Basel). 2024 Dec 10;14(24):3555. doi: 10.3390/ani14243555 (PMC11672722; doi:10.3390/ani14243555)
Supplement: Supplementary file 1 [file animals-14-03555-s001.zip]

Archive with 1 entries (1 files):
- animals-3316645-supplementary.pdf
